# Supplementary material for: catena-Poly[sodium(I)-μ-tetra­butoxy­borato]
Source: Acta Crystallogr Sect E Struct Rep Online. 2009 Apr 8;65(Pt 5):m496. doi: 10.1107/S1600536809012100 (PMC2977560; doi:10.1107/S1600536809012100)
Supplement: Supplementary file 1 [file e-65-0m496-sup1.cif]

##############################################################################
###                                                                        ###
###        Electronic paper (Acta Crystallographica Section E)             ###
###                                                                        ###
##############################################################################
#                                                                            #
# This CIF contains the data in a paper accepted for publication in Acta     #
# Crystallographica Section E. It conforms to the requirements of Notes      #
# for Authors for Section E, and has been peer reviewed under the auspices   #
# of the IUCr Commission on Journals.                                        #
#                                                                            #
# Full details of the Crystallographic Information File format               #
# are given in the paper "The Crystallographic Information File (CIF):       #
# a New Standard Archive File for Crystallography" by S. R. Hall, F. H.      #
# Allen and I. D. Brown [Acta Cryst. (1991), A47, 655-685].                  #
#                                                                            #
# The current version of the core CIF dictionary is obtainable from          #
# ftp://ftp.iucr.org/pub/cif_core.dic. The current version number is 2.4.    #
#                                                                            #
# Software is freely available for graphical display of the structure(s) in  #
# this CIF.  For information consult the CIF home page http://www.iucr.org/  #
# cif/home.html                                                              #
#                                                                            #
# This file may be used for bona fide research purposes within the           #
# scientific community so long as proper attribution is given to the journal # 
# article from which it was obtained.                                        #
#                                                                            #
##############################################################################
                                             
data_global
_audit_creation_method     SHELXL
_journal_date_recd_electronic     2009-03-12
_journal_date_accepted     2009-03-31
_journal_name_full     'Acta Crystallographica, Section E'
_journal_year     2009
_journal_volume     65
_journal_issue      5
_journal_page_first     m496
_journal_page_last     m496
_journal_paper_category     QM
_journal_coeditor_code     BQ2133
_publ_contact_author_name     'Gainsford, Graeme J.'
_publ_contact_author_address
;Industrial Research Limited
 PO Box 31-310
 Lower Hutt
 New Zealand
;
_publ_contact_author_email     g.gainsford@irl.cri.nz
_publ_contact_author_fax     '64(4)931 0142'
_publ_contact_author_phone     '64(4)931 3815'
_publ_section_title
;
<i>catena</i>-Poly[sodium(I)-\m-tetrabutoxyborato]
;
loop_
    _publ_author_name
    _publ_author_address
    'Gainsford, Graeme J.'
;
Industrial Research Limited
PO Box 31-310
Lower Hutt
New Zealand
;
    'Kemmitt, Tim'
;
Industrial Research Limited
PO Box 31-310
Lower Hutt
New Zealand
;
data_I
_audit_creation_method     SHELXL-97
_chemical_name_systematic
;
<i>catena</i>-Poly[sodium(I)-\m-tetrabutoxyborato]
;
_chemical_name_common     ?
_chemical_formula_moiety     'C16 H36 B Na O4'
_chemical_formula_sum     'C16 H36 B Na O4'
_chemical_formula_iupac     '[Na (C16 H36 B O4)]'
_chemical_formula_weight     326.25
_chemical_melting_point     ?
_symmetry_cell_setting     Tetragonal
_symmetry_space_group_name_H-M     'I -4'
_symmetry_space_group_name_Hall     'I -4'
loop_
    _symmetry_equiv_pos_as_xyz
    'x, y, z'
    '-x, -y, z'
    'y, -x, -z'
    '-y, x, -z'
    'x+1/2, y+1/2, z+1/2'
    '-x+1/2, -y+1/2, z+1/2'
    'y+1/2, -x+1/2, -z+1/2'
    '-y+1/2, x+1/2, -z+1/2'
_cell_length_a     13.3552(17)
_cell_length_b     13.3552(17)
_cell_length_c     5.7422(6)
_cell_angle_alpha     90.00
_cell_angle_beta     90.00
_cell_angle_gamma     90.00
_cell_volume     1024.2(2)
_cell_formula_units_Z     2
_cell_measurement_reflns_used     1472
_cell_measurement_theta_min     3.05
_cell_measurement_theta_max     31.25
_cell_measurement_temperature     112(2)
_exptl_crystal_description     needle
_exptl_crystal_colour     colourless
_exptl_crystal_size_max     0.80
_exptl_crystal_size_mid     0.32
_exptl_crystal_size_min     0.10
_exptl_crystal_density_diffrn     1.058
_exptl_crystal_density_meas     ?
_exptl_crystal_density_method     'not measured'
_exptl_crystal_F_000     360
_exptl_absorpt_coefficient_mu     0.090
_exptl_absorpt_correction_type     'multi-scan'
_exptl_absorpt_process_details     '(SADABS; Sheldrick, 2003))'
_exptl_absorpt_correction_T_min     0.821
_exptl_absorpt_correction_T_max     0.992
_diffrn_ambient_temperature     112(2)
_diffrn_radiation_type     MoK\a
_diffrn_radiation_wavelength     0.71073
_diffrn_radiation_source     'fine-focus sealed tube'
_diffrn_radiation_monochromator     graphite
_diffrn_measurement_device_type     'Bruker APEXII CCD'
_diffrn_measurement_method     '\f and \w'
_diffrn_detector_area_resol_mean     8.333
_diffrn_reflns_number     3660
_diffrn_reflns_av_R_equivalents     0.0272
_diffrn_reflns_av_sigmaI/netI     0.0254
_diffrn_reflns_theta_min     3.05
_diffrn_reflns_theta_max     31.53
_diffrn_reflns_theta_full     31.53
_diffrn_measured_fraction_theta_max     0.963
_diffrn_measured_fraction_theta_full     0.963
_diffrn_reflns_limit_h_min     -19
_diffrn_reflns_limit_h_max     18
_diffrn_reflns_limit_k_min     -19
_diffrn_reflns_limit_k_max     18
_diffrn_reflns_limit_l_min     -8
_diffrn_reflns_limit_l_max     4
_diffrn_standards_number     0
_diffrn_standards_interval_count     ?
_diffrn_standards_interval_time     ?
_diffrn_standards_decay_%     0
_refine_special_details
;
Refinement of <i>F</i>^2^ against ALL reflections. The weighted <i>R</i>-factor
<i>wR</i> and goodness of fit <i>S</i> are based on <i>F</i>^2^, conventional
<i>R</i>-factors <i>R</i> are based on <i>F</i>, with <i>F</i> set to zero for
negative <i>F</i>^2^. The threshold expression of <i>F</i>^2^ >
\s(<i>F</i>^2^) is used only for calculating <i>R</i>-factors(gt) <i>etc</i>.
and is not relevant to the choice of reflections for refinement.
<i>R</i>-factors based on <i>F</i>^2^ are statistically about twice as large
as those based on <i>F</i>, and <i>R</i>- factors based on ALL data will be
even larger.
;
_reflns_number_total     906
_reflns_number_gt     724
_reflns_threshold_expression     I>2\s(I)
_refine_ls_structure_factor_coef     Fsqd
_refine_ls_matrix_type     full
_refine_ls_R_factor_all     0.0672
_refine_ls_R_factor_gt     0.0494
_refine_ls_wR_factor_gt     0.1315
_refine_ls_wR_factor_ref     0.1452
_refine_ls_goodness_of_fit_ref     1.051
_refine_ls_restrained_S_all     1.057
_refine_ls_number_reflns     906
_refine_ls_number_parameters     66
_refine_ls_number_restraints     3
_refine_ls_hydrogen_treatment     constr
_refine_ls_weighting_scheme     calc
_refine_ls_weighting_details
         'calc w=1/[\s^2^(Fo^2^)+(0.0875P)^2^+0.2269P] where P=(Fo^2^+2Fc^2^)/3'
_atom_sites_solution_hydrogens     geom
_atom_sites_solution_primary     direct
_atom_sites_solution_secondary     difmap
_refine_ls_shift/su_max     0.000
_refine_ls_shift/su_mean     0.000
_refine_diff_density_max     0.285
_refine_diff_density_min     -0.202
_refine_ls_extinction_method     none
_refine_ls_extinction_coef     ?
loop_
    _atom_type_symbol
    _atom_type_description
    _atom_type_scat_dispersion_real
    _atom_type_scat_dispersion_imag
    _atom_type_scat_source
    'C' 'C' 0.0033 0.0000
                         'International Tables Vol C Tables 4.2.6.8 and 6.1.1.4'
    'H' 'H' 0.0000 0.0000
                         'International Tables Vol C Tables 4.2.6.8 and 6.1.1.4'
    'B' 'B' 0.0013 0.0000
                         'International Tables Vol C Tables 4.2.6.8 and 6.1.1.4'
    'O' 'O' 0.0106 0.0000
                         'International Tables Vol C Tables 4.2.6.8 and 6.1.1.4'
    'Na' 'Na' 0.0362 0.0000
                         'International Tables Vol C Tables 4.2.6.8 and 6.1.1.4'
_computing_data_collection     'APEX2 (Bruker, 2005)'
_computing_cell_refinement     'APEX2 and SAINT (Bruker,  2005)'
_computing_data_reduction     'SAINT (Bruker, 2005)'
_computing_structure_solution     'SHELXS97 (Sheldrick, 2008)'
_computing_structure_refinement     'SHELXL97 (Sheldrick, 2008)'
_computing_molecular_graphics     'PLATON (Spek, 2009)'
_computing_publication_material
                            'SHELXL97 (Sheldrick, 2008) and PLATON (Spek, 2009)'
loop_
    _atom_site_type_symbol
    _atom_site_label
    _atom_site_fract_x
    _atom_site_fract_y
    _atom_site_fract_z
    _atom_site_U_iso_or_equiv
    _atom_site_adp_type
    _atom_site_calc_flag
    _atom_site_refinement_flags
    _atom_site_occupancy
    _atom_site_disorder_assembly
    _atom_site_disorder_group
    Na Na1 0.0000 0.5000 0.7500 0.0311(4) Uani d S 1 . .
    O O1 0.07286(11) 0.45588(11) 0.4120(2) 0.0321(4) Uani d . 1 . .
    C C1 0.15761(19) 0.4090(2) 0.3117(4) 0.0454(6) Uani d . 1 B .
    H H1A 0.1934 0.4573 0.2106 0.086(13) Uiso calc R 1 . .
    H H1B 0.1359 0.3518 0.2144 0.083(13) Uiso calc R 1 . .
    C C2 0.2267(2) 0.3726(2) 0.5005(5) 0.0490(7) Uani d D 1 . .
    H H2A 0.2829 0.3356 0.4284 0.092(15) Uiso calc R 1 A 1
    H H2B 0.1899 0.3254 0.6022 0.073(11) Uiso calc R 1 A 1
    C C3 0.2693(2) 0.4582(3) 0.6508(7) 0.0527(10) Uani d PD 0.887(9) B 1
    H H3A 0.2989 0.5098 0.5480 0.069(12) Uiso calc PR 0.887(9) B 1
    H H3B 0.2141 0.4898 0.7394 0.050(9) Uiso calc PR 0.887(9) B 1
    C C4 0.3485(2) 0.4210(4) 0.8197(8) 0.0682(13) Uani d PD 0.887(9) B 1
    H H4A 0.3205 0.3671 0.9155 0.102 Uiso calc PR 0.887(9) B 1
    H H4B 0.3699 0.4762 0.9204 0.102 Uiso calc PR 0.887(9) B 1
    H H4C 0.4062 0.3956 0.7323 0.102 Uiso calc PR 0.887(9) B 1
    B B1 0.0000 0.5000 0.2500 0.0279(8) Uani d S 1 . 1
    C C3' 0.252(3) 0.395(3) 0.748(4) 0.087(10) Uiso d PD 0.113(9) B 2
    H H3'1 0.2743 0.3337 0.8282 0.105 Uiso calc PR 0.113(9) B 2
    H H3'2 0.1924 0.4218 0.8298 0.105 Uiso calc PR 0.113(9) B 2
    C C4' 0.336(3) 0.473(3) 0.750(8) 0.087(10) Uiso d PD 0.113(9) B 2
    H H4'1 0.3076 0.5348 0.6716 0.13(11) Uiso d P 0.113(9) B 2
    H H4'2 0.3929 0.4510 0.6891 0.13(11) Uiso d P 0.113(9) B 2
    H H4'3 0.3431 0.4948 0.9211 0.13(11) Uiso d P 0.113(9) B 2
loop_
    _atom_site_aniso_label
    _atom_site_aniso_U_11
    _atom_site_aniso_U_22
    _atom_site_aniso_U_33
    _atom_site_aniso_U_12
    _atom_site_aniso_U_13
    _atom_site_aniso_U_23
    Na1 0.0425(6) 0.0425(6) 0.0082(6) 0.000 0.000 0.000
    O1 0.0386(8) 0.0456(8) 0.0120(5) 0.0083(6) -0.0005(5) -0.0011(6)
    C1 0.0477(13) 0.0700(17) 0.0186(9) 0.0186(12) -0.0007(8) -0.0077(9)
    C2 0.0465(13) 0.0701(16) 0.0304(11) 0.0187(11) -0.0042(11) -0.0067(12)
    C3 0.0473(17) 0.060(2) 0.0508(18) -0.0018(13) -0.0073(14) -0.0031(15)
    C4 0.0479(17) 0.101(3) 0.055(2) 0.0221(19) -0.0186(17) -0.029(2)
    B1 0.0365(12) 0.0365(12) 0.0106(14) 0.000 0.000 0.000
_geom_special_details
;
All e.s.d.'s (except the e.s.d. in the dihedral angle between two l.s. planes)
are estimated using the full covariance matrix. The cell e.s.d.'s are taken
into account individually in the estimation of e.s.d.'s in distances, angles
and torsion angles; correlations between e.s.d.'s in cell parameters are only
used when they are defined by crystal symmetry. An approximate (isotropic)
treatment of cell e.s.d.'s is used for estimating e.s.d.'s involving l.s.
planes.
;
loop_
    _geom_bond_atom_site_label_1
    _geom_bond_atom_site_label_2
    _geom_bond_site_symmetry_2
    _geom_bond_distance
    _geom_bond_publ_flag
    Na1 O1 8_556 2.2496(14) ?
    Na1 O1 2_565 2.2496(14) ?
    Na1 O1 . 2.2496(14) ?
    Na1 O1 7_456 2.2496(14) ?
    O1 C1 . 1.416(3) ?
    O1 B1 . 1.4696(14) ?
    C1 C2 . 1.505(3) ?
    C1 H1A . 0.9900 ?
    C1 H1B . 0.9900 ?
    C2 C3' . 1.49(2) ?
    C2 C3 . 1.541(4) ?
    C2 H2A . 0.9900 ?
    C2 H2B . 0.9900 ?
    C3 C4 . 1.519(5) ?
    C3 H3A . 0.9900 ?
    C3 H3B . 0.9900 ?
    C4 H4A . 0.9800 ?
    C4 H4B . 0.9800 ?
    C4 H4C . 0.9800 ?
    B1 O1 7_455 1.4696(14) ?
    B1 O1 8 1.4696(14) ?
    B1 O1 2_565 1.4696(14) ?
    B1 Na1 1_554 2.8711(3) ?
    C3' C4' . 1.531(19) ?
    C3' H3'1 . 0.9900 ?
    C3' H3'2 . 0.9900 ?
    C4' H4'1 . 1.01(4) ?
    C4' H4'2 . 0.89(5) ?
    C4' H4'3 . 1.03(4) ?
loop_
    _geom_angle_atom_site_label_1
    _geom_angle_atom_site_label_2
    _geom_angle_atom_site_label_3
    _geom_angle_site_symmetry_1
    _geom_angle_site_symmetry_3
    _geom_angle
    _geom_angle_publ_flag
    O1 Na1 O1 8_556 2_565 138.10(5) ?
    O1 Na1 O1 2_565 . 60.75(7) ?
    C1 O1 B1 . . 116.68(14) ?
    C1 O1 Na1 . . 144.35(13) ?
    B1 O1 Na1 . . 98.90(7) ?
    O1 C1 C2 . . 109.89(19) ?
    O1 C1 H1A . . 109.7 ?
    C2 C1 H1A . . 109.7 ?
    O1 C1 H1B . . 109.7 ?
    C2 C1 H1B . . 109.7 ?
    H1A C1 H1B . . 108.2 ?
    C3' C2 C1 . . 139.4(17) ?
    C1 C2 C3 . . 112.9(2) ?
    C3' C2 H2A . . 109.2 ?
    C1 C2 H2A . . 109.0 ?
    C3 C2 H2A . . 109.0 ?
    C3' C2 H2B . . 71.4 ?
    C1 C2 H2B . . 109.0 ?
    C3 C2 H2B . . 109.0 ?
    H2A C2 H2B . . 107.8 ?
    C4 C3 C2 . . 111.8(3) ?
    C4 C3 H3A . . 109.3 ?
    C2 C3 H3A . . 109.3 ?
    C4 C3 H3B . . 109.3 ?
    C2 C3 H3B . . 109.3 ?
    H3A C3 H3B . . 107.9 ?
    O1 B1 O1 7_455 8 101.44(11) ?
    O1 B1 O1 7_455 2_565 113.63(6) ?
    C2 C3' C4' . . 108(2) ?
    C2 C3' H3'1 . . 110.1 ?
    C4' C3' H3'1 . . 110.1 ?
    C2 C3' H3'2 . . 110.1 ?
    C4' C3' H3'2 . . 110.1 ?
    H3'1 C3' H3'2 . . 108.4 ?
    C3' C4' H4'1 . . 106(3) ?
    C3' C4' H4'2 . . 113(3) ?
    H4'1 C4' H4'2 . . 115(5) ?
    C3' C4' H4'3 . . 105(3) ?
    H4'1 C4' H4'3 . . 104(3) ?
    H4'2 C4' H4'3 . . 113(4) ?
loop_
    _geom_torsion_atom_site_label_1
    _geom_torsion_atom_site_label_2
    _geom_torsion_atom_site_label_3
    _geom_torsion_atom_site_label_4
    _geom_torsion_site_symmetry_1
    _geom_torsion_site_symmetry_2
    _geom_torsion_site_symmetry_3
    _geom_torsion_site_symmetry_4
    _geom_torsion
    _geom_torsion_publ_flag
    O1 Na1 O1 C1 8_556 . . . 45.7(3) ?
    O1 Na1 O1 C1 2_565 . . . 176.4(3) ?
    O1 Na1 O1 C1 7_456 . . . -52.8(3) ?
    O1 Na1 O1 B1 8_556 . . . -130.79(7) ?
    O1 Na1 O1 B1 2_565 . . . 0.0 ?
    B1 O1 C1 C2 . . . . 177.19(19) ?
    Na1 O1 C1 C2 . . . . 1.1(4) ?
    O1 C1 C2 C3' . . . . -25.0(19) ?
    O1 C1 C2 C3 . . . . -63.0(3) ?
    C1 C2 C3 C4 . . . . -172.9(3) ?
    C1 O1 B1 O1 . . . 7_455 60.0(2) ?
    Na1 O1 B1 O1 . . . 7_455 -122.34(3) ?
    C1 O1 B1 O1 . . . 8 -55.3(2) ?
    C1 O1 B1 O1 . . . 2_565 -177.7(2) ?
    Na1 O1 B1 O1 . . . 2_565 0.0 ?
    C1 O1 B1 Na1 . . . 1_554 2.3(2) ?
    Na1 O1 B1 Na1 . . . 1_554 180.0 ?
    C1 O1 B1 Na1 . . . . -177.7(2) ?
