# Supplementary material for: catena-Poly[sodium(I)-μ-tetra­butoxy­borato]
Source: Acta Crystallogr Sect E Struct Rep Online. 2009 Apr 8;65(Pt 5):m496. doi: 10.1107/S1600536809012100 (PMC2977560; doi:10.1107/S1600536809012100)
Supplement: Supplementary file 2 [file e-65-0m496-Isup2.hkl]

#
# h,k,l, Fc-squared, Fo-squared, sigma(Fo-squared) and status flag
#
data_I
_shelx_title ' TKBU in I-4'
_shelx_refln_list_code          4
_shelx_F_calc_maximum      114.20
_exptl_crystal_F_000       360.00
_reflns_d_resolution_high  0.6796
 
loop_
 _symmetry_equiv_pos_as_xyz
 'x, y, z'
 '-x, -y, z'
 'y, -x, -z'
 '-y, x, -z'
 'x+1/2, y+1/2, z+1/2'
 '-x+1/2, -y+1/2, z+1/2'
 'y+1/2, -x+1/2, -z+1/2'
 '-y+1/2, x+1/2, -z+1/2'
 
_cell_length_a    13.3552
_cell_length_b    13.3552
_cell_length_c     5.7422
_cell_angle_alpha  90.000
_cell_angle_beta   90.000
_cell_angle_gamma  90.000
 
_shelx_F_squared_multiplier     1.000
 
loop_
 _refln_index_h
 _refln_index_k
 _refln_index_l
 _refln_F_squared_calc
 _refln_F_squared_meas
 _refln_F_squared_sigma
 _refln_observed_status
   0   2   0     2035.30     2130.21     97.29 o
   2   2   0       15.51       13.33      0.55 o
  -1   3   0     1309.70     1252.88     14.06 o
   1   3   0    13040.62    13513.06    139.19 o
   3   3   0     3144.01     3532.32     36.37 o
  -2   4   0      693.99      742.87      9.59 o
   0   4   0       32.18       64.01      1.33 o
   2   4   0     1635.01     1682.44     16.35 o
   4   4   0      422.81      409.14      5.49 o
  -3   5   0       49.25       61.50      1.94 o
  -1   5   0       16.44       22.85      0.83 o
   1   5   0      709.21      729.06      7.89 o
   3   5   0      746.61      780.88      9.97 o
   5   5   0        1.29       -0.38      1.06 o
  -4   6   0        1.44        7.47      1.35 o
  -2   6   0       90.48       94.21      2.70 o
   0   6   0       12.17       18.59      1.16 o
   2   6   0        7.72        1.52      1.21 o
   4   6   0      920.85      924.90     13.15 o
   6   6   0        2.55        6.68      1.19 o
  -5   7   0        7.92        8.82      1.23 o
  -3   7   0        8.83       11.00      1.38 o
  -1   7   0       48.46       49.17      2.10 o
   1   7   0        1.23        0.41      1.37 o
   3   7   0      174.29      171.83      3.80 o
   5   7   0      799.35      708.28     10.38 o
   7   7   0      106.96      103.68      2.81 o
  -6   8   0       74.24       76.55      2.54 o
  -4   8   0        0.15       -0.94      1.89 o
  -2   8   0       74.27       63.07      2.44 o
   0   8   0        6.17        7.20      1.32 o
   2   8   0      105.49       76.88      2.67 o
   4   8   0      497.59      483.39      8.53 o
   6   8   0      117.12      118.14      3.05 o
   8   8   0      265.23      265.72      5.16 o
  -7   9   0      281.61      243.04      5.02 o
  -5   9   0        6.68        4.36      1.67 o
  -3   9   0        1.57       -1.46      1.46 o
  -1   9   0       11.05       11.74      1.54 o
   1   9   0        1.53        0.02      1.38 o
   3   9   0       67.30       56.55      2.58 o
   5   9   0      761.54      749.41     12.83 o
   7   9   0      368.35      384.14      6.52 o
   9   9   0      260.80      259.94      5.01 o
  -8  10   0       85.36       86.05      4.43 o
  -6  10   0       82.33       83.93      5.30 o
  -4  10   0       10.80        6.48      1.80 o
  -2  10   0       21.34       20.89      1.90 o
   0  10   0       70.88       70.38      2.88 o
   2  10   0       40.22       36.94      2.10 o
   4  10   0      514.59      522.65      9.44 o
   6  10   0     1377.26     1378.36     22.73 o
   8  10   0      169.05      158.06      3.86 o
  10  10   0        2.66        2.63      1.78 o
  -9  11   0        2.94       -0.09      1.72 o
  -7  11   0       73.43       69.63      2.74 o
  -5  11   0        5.31        7.36      1.96 o
  -3  11   0        5.41        6.29      2.59 o
  -1  11   0        0.11       -1.69      1.69 o
   1  11   0      211.65      220.55      6.72 o
   3  11   0      516.10      521.57      9.55 o
   5  11   0      643.88      639.24     11.38 o
   7  11   0       22.41       18.61      2.12 o
   9  11   0        0.06       -0.27      1.70 o
  11  11   0        1.98        3.67      1.89 o
 -10  12   0        0.19        0.09      1.84 o
  -8  12   0        3.65        5.13      1.78 o
  -6  12   0      247.08      246.85      4.93 o
  -4  12   0       10.15        9.44      1.99 o
  -2  12   0       60.25       63.59      3.66 o
   0  12   0       60.61       53.32      2.58 o
   2  12   0      269.38      271.27      5.93 o
   4  12   0        0.48       -1.76      1.76 o
   6  12   0       18.88       21.09      2.17 o
   8  12   0       13.72       13.82      2.15 o
  10  12   0       34.03       44.30      5.07 o
  12  12   0        3.67        2.66      3.17 o
 -11  13   0        4.47        5.04      3.37 o
  -9  13   0        7.61        6.51      1.98 o
  -7  13   0       16.58       16.57      2.00 o
  -5  13   0       95.97      105.92      3.93 o
  -3  13   0        4.23        3.29      2.67 o
  -1  13   0       35.27       37.05      2.44 o
   1  13   0       39.25       35.68      2.39 o
   3  13   0       18.76       20.59      2.20 o
   5  13   0        4.01        0.59      1.90 o
   7  13   0       88.39      105.69      3.90 o
   9  13   0       67.86       71.91      3.36 o
  11  13   0        0.02       -3.70      4.12 o
  13  13   0        1.15       -0.85      4.69 o
 -12  14   0        2.69       -0.80      3.37 o
 -10  14   0        1.13        1.12      5.12 o
  -8  14   0        0.98       -0.52      2.30 o
  -6  14   0       20.26       23.75      2.15 o
  -4  14   0       28.12       30.39      2.77 o
  -2  14   0      116.42      128.07      4.09 o
   0  14   0       72.76       70.66      3.26 o
   2  14   0       31.84       33.49      2.46 o
   4  14   0        3.42        0.09      2.09 o
   6  14   0       52.68       59.88      3.03 o
   8  14   0       23.06       22.66      3.21 o
  10  14   0        0.22       -1.00      4.12 o
  12  14   0        0.80        1.85      4.55 o
 -11  15   0        2.38        5.68      3.66 o
  -9  15   0        1.75        1.80      3.91 o
  -7  15   0        0.50       -3.11      3.11 o
  -5  15   0      174.35      202.95      5.75 o
  -3  15   0      145.05      132.46      4.35 o
  -1  15   0       76.85       87.74      3.74 o
   1  15   0        0.00       -2.02      2.02 o
   3  15   0        2.02        1.51      2.49 o
   5  15   0        4.35       -2.71      2.71 o
   7  15   0        4.94       15.92      3.27 o
   9  15   0        2.36       -1.99      4.26 o
  11  15   0        0.31        4.55      4.69 o
  -8  16   0       17.19       24.09      3.97 o
  -6  16   0       34.30       35.24      4.11 o
  -4  16   0      115.58      126.08      5.92 o
  -2  16   0       14.37       17.17      3.31 o
   0  16   0        1.56       -2.22      2.86 o
   2  16   0        0.75       -2.23      3.06 o
   4  16   0        5.51        9.92      6.33 o
   6  16   0        0.55        4.12      4.41 o
   8  16   0        1.57        8.67      4.69 o
  10  16   0        1.26        2.84      4.69 o
  -7  17   0        6.56       19.33      5.69 o
  -5  17   0       18.32       23.37      3.85 o
  -3  17   0        6.55       10.85      3.46 o
  -1  17   0        4.94        9.41      3.91 o
   1  17   0        7.51        8.86      3.98 o
   3  17   0        3.04        2.67      3.05 o
   5  17   0        3.82        3.70      4.83 o
   7  17   0        1.76        6.82      4.69 o
  -6  18   0        0.39       -4.26      5.12 o
  -4  18   0       11.21       27.15      5.83 o
  -2  18   0       20.91       22.74      5.69 o
   0  18   0        9.38       11.09      5.12 o
   2  18   0        0.06       -1.56      4.69 o
   4  18   0        3.91        2.27      4.83 o
   6  18   0        0.08       -4.69      4.69 o
  -1  19   0       10.97       19.76      5.54 o
   1  19   0        0.03        7.25      5.26 o
   0   1   1      820.21     1258.00     20.55 o
  -1   2   1     3819.70     3941.47     31.18 o
   1   2   1     5684.04     6469.52     51.18 o
  -2   3   1     1569.39     1638.08     12.45 o
   0   3   1     3041.56     3211.05     25.29 o
   2   3   1      874.09      726.20      5.25 o
  -3   4   1      703.18      683.15      6.15 o
  -1   4   1      864.35      939.44      8.72 o
   1   4   1      612.53      556.06      5.00 o
   3   4   1     1448.60     1644.61     13.08 o
  -4   5   1      453.16      484.57      4.35 o
  -2   5   1      640.63      665.31      6.35 o
   0   5   1      290.49      360.79      4.07 o
   2   5   1     2523.75     2878.12     24.88 o
   4   5   1     1859.92     2013.57     17.54 o
  -5   6   1      205.12      229.61      2.82 o
  -3   6   1      191.22      184.33      2.54 o
  -1   6   1      383.68      396.31      4.02 o
   1   6   1      920.42      977.98      8.71 o
   3   6   1      955.24     1013.35      9.04 o
   5   6   1      186.58      211.87      2.71 o
  -6   7   1      177.03      199.74      2.73 o
  -4   7   1      376.96      413.82      4.85 o
  -2   7   1       96.21       95.49      1.96 o
   0   7   1      162.76      167.48      2.38 o
   2   7   1      281.66      292.96      3.60 o
   4   7   1      416.36      444.21      5.15 o
   6   7   1       72.03       58.56      1.57 o
  -7   8   1       27.20       29.37      1.30 o
  -5   8   1      105.15      108.71      2.13 o
  -3   8   1      152.07      140.36      2.49 o
  -1   8   1      195.16      201.63      3.02 o
   1   8   1      871.51      914.81     10.68 o
   3   8   1      122.78      146.38      2.51 o
   5   8   1      354.63      335.00      4.23 o
   7   8   1      101.85       84.59      1.96 o
  -8   9   1       69.74       62.50      1.76 o
  -6   9   1       50.12       41.51      1.39 o
  -4   9   1      206.92      200.37      3.23 o
  -2   9   1      202.04      199.91      3.14 o
   0   9   1      189.99      192.85      3.03 o
   2   9   1      161.82      150.48      2.64 o
   4   9   1      151.84      148.39      2.71 o
   6   9   1      172.84      162.72      2.76 o
   8   9   1       93.44       94.08      2.11 o
  -9  10   1       21.06       18.87      1.38 o
  -7  10   1      190.60      171.52      2.73 o
  -5  10   1       66.03       69.40      2.04 o
  -3  10   1      136.37      147.18      2.81 o
  -1  10   1      101.13       94.96      2.24 o
   1  10   1       35.50       35.53      1.44 o
   3  10   1       69.07       58.12      1.86 o
   5  10   1       15.53       15.83      1.37 o
   7  10   1       35.33       32.39      1.48 o
   9  10   1       46.36       43.77      1.57 o
 -10  11   1        9.37        8.21      1.60 o
  -8  11   1       69.38       68.48      1.95 o
  -6  11   1       83.70       81.58      2.03 o
  -4  11   1       24.71       23.49      1.52 o
  -2  11   1      134.52      130.18      2.71 o
   0  11   1      108.18       99.13      2.43 o
   2  11   1       87.38       89.21      2.34 o
   4  11   1      160.87      147.24      2.86 o
   6  11   1        6.93        4.23      1.28 o
   8  11   1        3.85        3.02      1.37 o
  10  11   1        3.82        5.27      1.64 o
 -11  12   1        2.38        1.98      2.18 o
  -9  12   1       25.22       28.72      1.85 o
  -7  12   1       28.11       26.19      1.44 o
  -5  12   1       29.01       32.59      1.69 o
  -3  12   1      112.90      111.54      2.62 o
  -1  12   1       36.14       37.03      1.65 o
   1  12   1      107.69       99.71      2.46 o
   3  12   1      111.34      108.21      2.54 o
   5  12   1        1.68        3.58      1.29 o
   7  12   1       47.88       42.16      2.03 o
   9  12   1       12.08       15.51      1.98 o
  11  12   1        1.05        0.52      1.79 o
 -12  13   1        5.43        1.46      2.22 o
 -10  13   1        8.86       12.12      2.19 o
  -8  13   1       21.01       24.71      1.86 o
  -6  13   1       59.29       60.55      2.02 o
  -4  13   1       13.39       10.38      1.50 o
  -2  13   1        0.23       -1.31      1.31 o
   0  13   1      182.22      170.67      3.22 o
   2  13   1       27.13       22.38      1.56 o
   4  13   1        8.37        9.55      1.43 o
   6  13   1       46.57       52.93      2.19 o
   8  13   1        0.14       -0.30      1.79 o
  10  13   1        1.10        0.07      1.96 o
  12  13   1        4.55        3.38      3.26 o
 -13  14   1        4.42        6.61      7.04 o
 -11  14   1        1.11        1.15      2.22 o
  -9  14   1       12.73       15.88      2.32 o
  -7  14   1        3.49        4.12      1.65 o
  -5  14   1       44.86       39.33      2.20 o
  -3  14   1       31.37       29.61      2.01 o
  -1  14   1       25.53       19.28      1.83 o
   1  14   1       44.32       45.82      2.14 o
   3  14   1       49.55       60.81      2.33 o
   5  14   1       24.83       26.42      1.93 o
   7  14   1        3.16        0.35      1.86 o
   9  14   1        8.90        7.91      2.11 o
  11  14   1       10.30       14.92      3.47 o
  13  14   1       10.35        9.10      5.26 o
 -12  15   1        1.92       -3.30      4.12 o
 -10  15   1        0.04       -3.42      3.42 o
  -8  15   1        4.52        7.18      2.22 o
  -6  15   1        0.70        0.56      1.78 o
  -4  15   1        7.03        5.91      1.83 o
  -2  15   1       21.71       21.50      1.96 o
   0  15   1       16.33       14.23      1.87 o
   2  15   1       14.07       20.76      1.92 o
   4  15   1       13.04       14.36      2.11 o
   6  15   1        1.32        2.86      2.79 o
   8  15   1       26.67       29.05      2.88 o
  10  15   1       25.23       32.60     10.23 o
  12  15   1        3.40       -4.69      4.69 o
 -11  16   1        7.30       11.59      9.74 o
  -9  16   1        2.33        6.39      4.05 o
  -7  16   1        6.17       10.85      3.26 o
  -5  16   1        0.49        1.53      2.67 o
  -3  16   1        9.20       11.31      2.77 o
  -1  16   1        1.56        2.58      2.07 o
   1  16   1        4.12        4.33      2.05 o
   3  16   1        5.21        2.66      2.10 o
   5  16   1        4.19        4.52      2.16 o
   7  16   1       17.97       19.00      3.57 o
   9  16   1        9.84        7.72      3.47 o
  11  16   1        0.80        2.27      4.98 o
  -8  17   1        0.45       -1.29      5.19 o
  -6  17   1        7.31       14.41      2.86 o
  -4  17   1        7.44        5.56      4.73 o
  -2  17   1        3.03       -0.31      4.70 o
   0  17   1        2.54        3.04      2.56 o
   2  17   1        3.34       -2.96      2.96 o
   4  17   1        0.79        2.01      3.26 o
   6  17   1        7.76        9.93      3.51 o
   8  17   1        1.36        5.12      4.83 o
  -7  18   1        1.39        3.43      3.71 o
  -5  18   1        0.58       -1.92      3.72 o
  -3  18   1        4.17        7.62      6.25 o
  -1  18   1        0.93        2.57      3.46 o
   1  18   1        0.59       -2.05      3.84 o
   3  18   1        1.56        2.02      3.31 o
   5  18   1        3.13        3.04      3.51 o
   7  18   1       11.68       14.36      5.54 o
  -4  19   1        1.01        5.16      3.85 o
  -2  19   1        0.49        2.65      4.69 o
   0  19   1        0.40        2.06      3.62 o
   2  19   1        5.57       -0.57      3.62 o
   4  19   1        6.70       16.35      5.97 o
   1   1   2      276.00      304.20      5.03 o
   0   2   2      608.72      699.90     14.40 o
   2   2   2      210.66      231.82      3.19 o
  -1   3   2      289.68      265.90      2.50 o
   1   3   2     1056.57     1130.95     12.05 o
   3   3   2     1681.06     1864.87     16.18 o
  -2   4   2      147.97      133.10      1.78 o
   0   4   2      300.97      348.21      4.01 o
   2   4   2     2521.93     2842.04     24.52 o
   4   4   2     2046.17     2151.25     17.81 o
  -3   5   2      586.22      640.79      5.83 o
  -1   5   2       76.32       70.57      1.45 o
   1   5   2     1935.78     2037.06     17.67 o
   3   5   2      900.22      970.18      8.22 o
   5   5   2      349.51      360.80      3.42 o
  -4   6   2      366.38      390.84      4.05 o
  -2   6   2      706.68      768.58      7.63 o
   0   6   2      722.79      802.82      7.60 o
   2   6   2     1109.26     1241.46     10.95 o
   4   6   2      886.78      954.26      8.18 o
   6   6   2      203.03      204.55      2.57 o
  -5   7   2       49.87       54.67      1.37 o
  -3   7   2      740.70      730.57      7.04 o
  -1   7   2      915.14      944.14     13.45 o
   1   7   2      560.53      586.52      5.46 o
   3   7   2      941.00      977.36      9.24 o
   5   7   2      196.78      202.38      2.71 o
   7   7   2      142.99      148.44      2.41 o
  -6   8   2       52.30       48.45      1.44 o
  -4   8   2      214.82      209.75      2.81 o
  -2   8   2     1318.61     1263.85     17.73 o
   0   8   2      148.73      169.41      2.36 o
   2   8   2      112.47      104.18      1.84 o
   4   8   2       92.54       71.45      1.78 o
   6   8   2       95.47       93.55      2.10 o
   8   8   2       85.25       69.63      1.88 o
  -7   9   2      230.25      213.37      3.04 o
  -5   9   2      194.90      171.32      2.79 o
  -3   9   2      416.69      426.41      5.55 o
  -1   9   2      391.76      379.22      4.62 o
   1   9   2       52.19       54.24      1.57 o
   3   9   2       56.26       57.44      1.85 o
   5   9   2       48.06       59.46      2.01 o
   7   9   2       12.22        7.12      1.18 o
   9   9   2       70.03       66.19      2.20 o
  -8  10   2       43.86       39.12      1.83 o
  -6  10   2      252.02      244.22      3.60 o
  -4  10   2       44.60       54.23      1.65 o
  -2  10   2       55.18       53.96      1.80 o
   0  10   2       95.00       88.90      2.22 o
   2  10   2      114.99      108.05      2.37 o
   4  10   2       80.92       77.71      2.31 o
   6  10   2        7.25        5.48      1.42 o
   8  10   2       25.23       23.43      1.80 o
  10  10   2       10.41        9.68      1.95 o
  -9  11   2       49.82       44.62      2.43 o
  -7  11   2       63.80       63.49      2.14 o
  -5  11   2       74.91       71.29      2.60 o
  -3  11   2       29.13       23.51      1.44 o
  -1  11   2      202.22      177.21      3.08 o
   1  11   2      265.00      248.79      3.80 o
   3  11   2       93.21       82.21      2.54 o
   5  11   2       22.82       22.82      1.62 o
   7  11   2       18.77       12.16      1.82 o
   9  11   2        3.05        1.16      1.86 o
  11  11   2        0.64       -0.98      1.95 o
 -10  12   2       10.75       14.13      2.20 o
  -8  12   2       55.29       60.78      2.66 o
  -6  12   2      112.56      105.41      3.01 o
  -4  12   2       78.33       63.15      2.37 o
  -2  12   2       93.63       88.16      2.74 o
   0  12   2      205.41      182.14      3.59 o
   2  12   2      132.80      122.13      3.00 o
   4  12   2       12.08        8.83      1.77 o
   6  12   2        6.95        6.22      1.80 o
   8  12   2        7.91        6.09      2.19 o
  10  12   2        6.27        6.19      2.40 o
  12  12   2       22.69       25.05      2.58 o
 -11  13   2       30.04       40.62      2.80 o
  -9  13   2       19.39       20.77      2.29 o
  -7  13   2       20.89       15.92      2.34 o
  -5  13   2       29.74       27.39      2.59 o
  -3  13   2       28.86       26.24      2.18 o
  -1  13   2       94.13       88.68      3.14 o
   1  13   2       72.10       64.77      2.71 o
   3  13   2       30.61       34.84      2.21 o
   5  13   2       33.81       34.90      2.23 o
   7  13   2        8.84        7.80      2.23 o
   9  13   2       15.09       17.26      2.54 o
  11  13   2       27.43       28.59      2.93 o
  13  13   2       18.75       19.59      3.51 o
 -12  14   2       27.26       35.79      4.39 o
 -10  14   2        2.78        3.33      2.26 o
  -8  14   2        3.39        2.34      2.24 o
  -6  14   2        5.53        3.09      2.01 o
  -4  14   2        9.32       12.51      2.38 o
  -2  14   2       28.74       24.75      2.56 o
   0  14   2       38.30       35.02      2.30 o
   2  14   2       88.19       88.72      3.72 o
   4  14   2        6.03        8.32      2.26 o
   6  14   2        9.39        9.78      2.39 o
   8  14   2       30.10       31.76      2.89 o
  10  14   2       35.09       37.32      6.39 o
  12  14   2        8.75        4.41      2.85 o
 -11  15   2       11.92       12.13      2.59 o
  -9  15   2        1.76        2.57      2.28 o
  -7  15   2        6.24        7.24      2.24 o
  -5  15   2        6.47        8.98      2.54 o
  -3  15   2        9.03        5.64      2.35 o
  -1  15   2       16.61       16.53      2.51 o
   1  15   2       21.23       23.19      3.22 o
   3  15   2        7.50        7.00      2.40 o
   5  15   2        1.32        1.94      2.37 o
   7  15   2       29.28       30.84      2.95 o
   9  15   2       27.76       30.86      3.10 o
  11  15   2        5.12        5.72      2.78 o
 -10  16   2       11.03       14.55      2.65 o
  -8  16   2        6.73        9.05      2.46 o
  -6  16   2        3.91        5.01      2.53 o
  -4  16   2        0.44       -2.44      2.44 o
  -2  16   2        5.79        7.10      2.61 o
   0  16   2        0.40        3.47      2.47 o
   2  16   2       13.17       11.90      2.58 o
   4  16   2       15.79       19.60      2.84 o
   6  16   2       42.44       48.01      3.36 o
   8  16   2       15.97       20.24      2.95 o
  10  16   2        7.98        7.82      3.62 o
  -7  17   2        1.85       -1.21      2.40 o
  -5  17   2        1.45       -1.39      2.75 o
  -3  17   2        1.84        0.65      2.69 o
  -1  17   2        4.30        1.11      2.65 o
   1  17   2        3.39        4.52      2.66 o
   3  17   2       31.35       36.08      4.82 o
   5  17   2       20.04       20.91      4.12 o
   7  17   2       12.16       15.41      3.20 o
  -6  18   2        2.55        5.27      2.88 o
  -4  18   2        1.14       -0.87      3.12 o
  -2  18   2        2.48        2.77      3.13 o
   0  18   2        1.70       -3.21      3.21 o
   2  18   2       12.20        9.53      2.97 o
   4  18   2       25.96       30.33      3.26 o
   6  18   2        4.10       -0.44      3.67 o
  -1  19   2        7.72        9.74      4.02 o
   1  19   2       12.84       11.03      4.02 o
   0   1   3     1165.91     1510.04     41.65 o
  -1   2   3     1064.48     1269.05     17.48 o
   1   2   3     1222.05     1610.18     20.28 o
  -2   3   3      898.75      933.75     24.74 o
   0   3   3     1121.22     1126.10     16.30 o
   2   3   3      329.21      377.60      4.44 o
  -3   4   3        8.56       11.22      0.76 o
  -1   4   3      263.66      281.27      4.23 o
   1   4   3      143.22      138.62      2.03 o
   3   4   3      123.39       99.59      1.43 o
  -4   5   3        9.60        9.98      0.65 o
  -2   5   3       20.21       18.40      0.62 o
   0   5   3       90.33       87.54      1.56 o
   2   5   3       14.71       18.15      0.93 o
   4   5   3       61.42       53.11      1.21 o
  -5   6   3       84.33       72.24      1.41 o
  -3   6   3     1036.25      900.33      8.28 o
  -1   6   3       93.92       72.66      1.34 o
   1   6   3        5.14        9.55      0.67 o
   3   6   3       28.10       28.15      1.24 o
   5   6   3      149.63      115.36      1.77 o
  -6   7   3      143.01      113.87      2.48 o
  -4   7   3       39.59       41.98      1.19 o
  -2   7   3      322.45      304.08      3.67 o
   0   7   3      516.03      491.19      7.16 o
   2   7   3        4.99        7.35      0.72 o
   4   7   3      151.75      165.25      2.76 o
   6   7   3      139.89      133.84      2.90 o
  -7   8   3       61.55       52.41      2.20 o
  -5   8   3       86.75       67.74      2.08 o
  -3   8   3      329.96      323.48      3.78 o
  -1   8   3      178.96      167.16      2.44 o
   1   8   3       63.52       58.28      1.39 o
   3   8   3      209.58      214.86      2.98 o
   5   8   3      169.19      182.04      3.75 o
   7   8   3      187.07      164.03      3.72 o
  -8   9   3       19.27       14.70      1.87 o
  -6   9   3        2.41        0.62      1.55 o
  -4   9   3      246.48      217.79      4.29 o
  -2   9   3      271.37      230.40      3.88 o
   0   9   3      110.66       98.33      2.68 o
   2   9   3       49.64       50.39      2.01 o
   4   9   3      170.73      170.23      4.06 o
   6   9   3      103.11       88.49      3.43 o
   8   9   3       66.71       60.72      2.48 o
  -9  10   3       21.53       22.82      2.24 o
  -7  10   3       10.33       10.82      1.84 o
  -5  10   3       21.38       13.17      2.03 o
  -3  10   3       14.40       16.68      3.66 o
  -1  10   3       95.83       84.97      2.80 o
   1  10   3       10.76        8.41      1.61 o
   3  10   3      120.37      109.67      3.67 o
   5  10   3       96.57       95.42      3.47 o
   7  10   3      105.23      103.14      3.63 o
   9  10   3       30.46       28.77      2.18 o
 -10  11   3        6.18        7.84      2.09 o
  -8  11   3        4.68        3.33      1.85 o
  -6  11   3        3.06        1.10      1.75 o
  -4  11   3        4.72        5.29      2.03 o
  -2  11   3        7.74        7.41      2.81 o
   0  11   3       11.18        7.75      2.46 o
   2  11   3       36.13       31.65      2.30 o
   4  11   3       66.43       59.89      2.87 o
   6  11   3       65.97       65.84      3.17 o
   8  11   3       54.25       54.26      2.89 o
  10  11   3        7.31       10.24      2.14 o
 -11  12   3       10.98       10.11      2.31 o
  -9  12   3        5.48        5.81      2.13 o
  -7  12   3        8.50        7.39      1.91 o
  -5  12   3       35.64       32.40      3.49 o
  -3  12   3       32.82       33.63      2.53 o
  -1  12   3        5.57        5.05      2.02 o
   1  12   3        3.23       -0.76      1.93 o
   3  12   3       37.15       39.17      2.54 o
   5  12   3       62.70       65.23      3.17 o
   7  12   3       47.38       45.52      2.81 o
   9  12   3       30.02       28.61      2.70 o
  11  12   3        0.88        0.18      2.48 o
 -12  13   3        9.11       12.54      3.30 o
 -10  13   3        5.21        2.22      2.20 o
  -8  13   3        4.09        5.48      2.13 o
  -6  13   3       17.66       19.24      2.59 o
  -4  13   3       26.54       26.76      2.55 o
  -2  13   3       21.53       26.52      2.50 o
   0  13   3        4.96        5.02      2.13 o
   2  13   3       15.34       16.58      2.35 o
   4  13   3       31.24       28.96      2.54 o
   6  13   3       35.72       41.82      3.19 o
   8  13   3        5.85        4.07      2.69 o
  10  13   3        2.88        1.45      2.50 o
  12  13   3       22.26       22.37      3.08 o
 -11  14   3        4.69        5.37      2.45 o
  -9  14   3        2.92        3.79      2.35 o
  -7  14   3        8.51        8.03      2.22 o
  -5  14   3       13.19       13.63      2.98 o
  -3  14   3       32.66       34.59      2.77 o
  -1  14   3       12.98       12.64      2.39 o
   1  14   3        5.49        4.15      2.25 o
   3  14   3        4.54        7.22      2.32 o
   5  14   3        2.95        2.83      2.31 o
   7  14   3        1.36        0.01      2.37 o
   9  14   3        9.62       11.27      2.70 o
  11  14   3        4.10        4.40      2.76 o
 -10  15   3        4.65        5.19      2.46 o
  -8  15   3        2.01        2.31      2.31 o
  -6  15   3       16.02       19.27      2.44 o
  -4  15   3       17.34       17.37      2.79 o
  -2  15   3       16.82       16.72      2.69 o
   0  15   3       18.82       18.18      2.67 o
   2  15   3        1.11       -0.18      2.42 o
   4  15   3        2.28       -0.07      3.00 o
   6  15   3        0.69       -0.70      2.51 o
   8  15   3        3.06        3.36      3.06 o
  10  15   3        3.66        1.82      2.78 o
  -9  16   3        0.50       -3.01      3.01 o
  -7  16   3        4.91        0.64      2.34 o
  -5  16   3       10.29        5.94      2.79 o
  -3  16   3       14.77       12.32      3.24 o
  -1  16   3       11.47       19.57      2.89 o
   1  16   3        1.99        2.94      4.67 o
   3  16   3       13.72       15.63      2.81 o
   5  16   3        3.74        7.27      3.22 o
   7  16   3        1.74        1.70      2.67 o
   9  16   3        1.29       -3.26      3.26 o
  -6  17   3        5.79        5.74      2.47 o
  -4  17   3       13.09       10.41      2.94 o
  -2  17   3       17.78       21.15      3.68 o
   0  17   3        7.68        6.45      2.86 o
   2  17   3        8.61        8.72      2.77 o
   4  17   3       13.36       11.38      3.11 o
   6  17   3        8.48       11.83      2.95 o
  -3  18   3        6.90        3.82      3.50 o
  -1  18   3        4.16        0.91      2.97 o
   1  18   3        8.72       11.44      4.44 o
   3  18   3       14.49       11.19      5.33 o
   1   1   4       43.57       29.15      1.28 o
   0   2   4        2.16        1.88      0.87 o
   2   2   4      118.03      138.49      2.52 o
  -1   3   4       17.47       17.81      1.02 o
   1   3   4       62.61       61.40      1.57 o
   3   3   4      202.73      177.72      3.48 o
  -2   4   4      362.45      329.14      8.20 o
   0   4   4       78.09       72.58      2.22 o
   2   4   4      455.73      447.37      5.90 o
   4   4   4      249.28      237.71      3.63 o
  -3   5   4      458.00      439.53      6.04 o
  -1   5   4      780.68      793.03     10.07 o
   1   5   4      454.89      483.44      9.14 o
   3   5   4      595.68      620.59      8.09 o
   5   5   4      395.16      347.86      5.64 o
  -4   6   4      519.26      526.29      7.98 o
  -2   6   4      598.53      577.65      9.09 o
   0   6   4      718.68      720.11      8.50 o
   2   6   4      279.68      258.21      4.35 o
   4   6   4      177.86      165.63      4.05 o
   6   6   4       93.14       77.28      2.81 o
  -5   7   4      401.34      409.17      6.61 o
  -3   7   4      115.63      109.83      3.30 o
  -1   7   4      229.70      227.20      4.08 o
   1   7   4      133.20      145.61      3.09 o
   3   7   4      207.41      185.08      5.90 o
   5   7   4        0.05       -1.55      1.55 o
   7   7   4        0.85       -0.34      2.17 o
  -6   8   4       20.51       21.81      1.78 o
  -4   8   4      211.44      210.20      4.78 o
  -2   8   4       69.04       71.65      2.89 o
   0   8   4      387.07      363.47      6.87 o
   2   8   4       85.37       79.69      2.90 o
   4   8   4       35.98       33.00      2.41 o
   6   8   4        9.64        7.94      1.88 o
   8   8   4       25.30       27.51      1.98 o
  -7   9   4       27.75       27.93      2.02 o
  -5   9   4      166.11      152.31      3.60 o
  -3   9   4      200.16      180.31      4.45 o
  -1   9   4      302.38      289.39      5.93 o
   1   9   4      212.35      208.47      4.76 o
   3   9   4        6.10        5.35      1.74 o
   5   9   4        3.63        7.12      1.86 o
   7   9   4       20.38       17.90      2.18 o
   9   9   4        7.91        4.95      1.84 o
  -8  10   4       98.56       99.01      4.19 o
  -6  10   4       57.88       54.48      3.19 o
  -4  10   4      193.94      187.73      4.75 o
  -2  10   4      169.75      169.17      4.40 o
   0  10   4      215.28      202.67      4.81 o
   2  10   4       12.82       17.89      2.05 o
   4  10   4        9.88        7.08      1.93 o
   6  10   4        6.38        6.13      1.97 o
   8  10   4        7.01        5.86      2.13 o
  10  10   4       18.24       23.34      2.29 o
  -9  11   4       39.61       43.19      3.22 o
  -7  11   4       50.29       61.75      2.64 o
  -5  11   4       19.62       19.69      1.94 o
  -3  11   4      106.55      116.85      3.90 o
  -1  11   4       78.97       71.65      3.22 o
   1  11   4       16.88       18.84      2.13 o
   3  11   4       11.05        8.24      2.02 o
   5  11   4        3.35        2.89      3.03 o
   7  11   4       19.06       12.93      2.32 o
   9  11   4        1.39        0.28      2.32 o
  11  11   4       35.30       38.38      2.73 o
 -10  12   4       14.70       17.83      2.45 o
  -8  12   4       17.81       18.61      2.44 o
  -6  12   4       20.12       26.79      2.63 o
  -4  12   4       11.22        9.77      2.24 o
  -2  12   4       10.76        6.31      2.15 o
   0  12   4       51.76       58.76      2.87 o
   2  12   4       59.62       65.34      3.17 o
   4  12   4       20.70       19.21      2.30 o
   6  12   4        6.90        5.38      2.24 o
   8  12   4        5.85       11.02      2.46 o
  10  12   4       37.05       38.65      3.09 o
  12  12   4       16.37       19.49      3.61 o
 -11  13   4       17.04       21.79      6.11 o
  -9  13   4        9.92       12.21      2.40 o
  -7  13   4       27.36       28.06      3.41 o
  -5  13   4        1.53        0.26      2.37 o
  -3  13   4        1.62       -0.44      2.95 o
  -1  13   4       48.60       53.15      2.98 o
   1  13   4       59.91       64.60      5.31 o
   3  13   4       29.38       32.59      3.43 o
   5  13   4        0.68       -1.40      2.21 o
   7  13   4       12.65       13.78      2.59 o
   9  13   4       14.14       10.54      2.70 o
  11  13   4       13.05       13.41      3.57 o
 -10  14   4       18.96       19.76      4.98 o
  -8  14   4        5.98        7.46      2.33 o
  -6  14   4        6.64        7.93      2.24 o
  -4  14   4        2.15       -0.01      2.50 o
  -2  14   4       12.26       16.83      2.61 o
   0  14   4       31.45       33.81      3.09 o
   2  14   4       17.12       15.69      2.56 o
   4  14   4       16.76       20.62      2.73 o
   6  14   4        6.21        5.58      2.56 o
   8  14   4       17.75       19.27      4.10 o
  10  14   4       11.62       10.80      4.83 o
  -7  15   4        2.04       -0.08      2.73 o
  -5  15   4        2.03        4.36      2.23 o
  -3  15   4        0.30       -3.29      6.47 o
  -1  15   4        0.14       -2.48      2.48 o
   1  15   4       37.57       43.82      4.10 o
   3  15   4       35.94       39.12      3.16 o
   5  15   4       27.98       31.46      3.14 o
   7  15   4       24.10       25.13      3.88 o
  -6  16   4        1.39        2.12      3.48 o
  -4  16   4        0.55       -2.67      2.67 o
  -2  16   4        6.30        7.66      4.49 o
   0  16   4       16.79       17.20      3.89 o
   2  16   4       22.01       20.87      3.38 o
   4  16   4       32.91       39.98      3.38 o
   6  16   4       21.05       19.19      5.12 o
  -1  17   4        1.35       -2.56      4.41 o
   1  17   4       21.50       19.33      5.12 o
   3  17   4       10.39       19.47      5.12 o
  -1   2   5       62.31       79.05      1.81 o
   1   2   5      138.17      147.55      3.01 o
  -2   3   5       94.72      109.54      3.34 o
   0   3   5        9.89       11.04      0.98 o
   2   3   5       30.41       35.47      1.42 o
  -3   4   5      422.17      410.42      5.55 o
  -1   4   5        5.23        6.49      1.17 o
   1   4   5      248.51      272.35      6.54 o
   3   4   5      272.10      263.92      6.55 o
  -4   5   5      160.37      142.03      3.03 o
  -2   5   5       61.89       59.87      2.32 o
   0   5   5      283.57      257.56      5.99 o
   2   5   5      120.29      115.08      3.90 o
   4   5   5      135.11      134.16      3.33 o
  -5   6   5      115.49      114.18      2.89 o
  -3   6   5      116.28       99.24      3.19 o
  -1   6   5      115.13      109.11      3.04 o
   1   6   5      245.79      227.83      4.62 o
   3   6   5      115.85      119.12      4.69 o
   5   6   5       92.62      108.94      3.20 o
  -6   7   5        1.28       -0.63      1.47 o
  -4   7   5       20.61       21.74      1.63 o
  -2   7   5       68.97       76.85      2.87 o
   0   7   5       86.38       81.01      2.90 o
   2   7   5      192.73      219.05      4.64 o
   4   7   5        5.19        5.86      1.66 o
   6   7   5        0.80       -1.52      1.67 o
  -7   8   5       28.30       31.76      2.02 o
  -5   8   5       40.40       40.71      1.99 o
  -3   8   5       35.32       32.40      2.10 o
  -1   8   5       66.88       68.02      2.82 o
   1   8   5       29.22       33.33      2.05 o
   3   8   5        3.62        0.85      1.64 o
   5   8   5       20.23       25.04      2.05 o
   7   8   5       34.59       29.09      2.24 o
  -8   9   5        5.55        7.99      1.88 o
  -6   9   5       68.77       66.70      2.68 o
  -4   9   5       42.25       42.84      2.06 o
  -2   9   5       39.66       31.66      2.16 o
   0   9   5       62.21       53.51      2.43 o
   2   9   5        4.47        4.18      1.77 o
   4   9   5       16.92       17.00      2.02 o
   6   9   5        8.58        5.33      1.97 o
   8   9   5       13.53       16.07      2.27 o
  -9  10   5       34.41       40.97      3.00 o
  -7  10   5       20.17       16.83      2.07 o
  -5  10   5       45.77       44.64      2.25 o
  -3  10   5       11.78        9.31      2.05 o
  -1  10   5       39.85       44.88      2.43 o
   1  10   5       81.34       98.12      3.44 o
   3  10   5        1.81        1.06      1.86 o
   5  10   5        8.22        5.92      2.05 o
   7  10   5        0.06       -2.18      3.13 o
   9  10   5       29.15       29.79      3.57 o
 -10  11   5       13.11       11.82      2.65 o
  -8  11   5       15.63       19.21      2.25 o
  -6  11   5       22.78       20.67      2.13 o
  -4  11   5       44.42       50.59      2.88 o
  -2  11   5       22.98       30.09      2.43 o
   0  11   5       70.01       61.12      2.81 o
   2  11   5       12.76       17.68      2.24 o
   4  11   5        8.95        7.13      2.16 o
   6  11   5       11.67       12.59      2.32 o
   8  11   5        1.91        4.20      2.35 o
  10  11   5        1.95        0.44      2.46 o
  -9  12   5       32.00       33.30      3.20 o
  -7  12   5        9.32       12.59      2.20 o
  -5  12   5        4.42        4.70      1.97 o
  -3  12   5        1.66        0.91      2.24 o
  -1  12   5       26.77       22.46      2.43 o
   1  12   5       14.41       10.79      2.30 o
   3  12   5        4.40        1.33      2.18 o
   5  12   5        2.28       -0.66      2.90 o
   7  12   5       19.36       18.84      2.65 o
   9  12   5        4.50        7.13      2.57 o
  -8  13   5       21.00       26.03      2.59 o
  -6  13   5        0.66       -2.04      2.04 o
  -4  13   5        2.67        1.26      2.35 o
  -2  13   5        0.32       -2.29      2.29 o
   0  13   5       16.71       14.37      2.46 o
   2  13   5       30.98       36.28      2.87 o
   4  13   5       34.75       39.62      2.98 o
   6  13   5        7.67       12.86      3.00 o
   8  13   5        9.62       13.85      2.76 o
  -5  14   5        0.54       -0.55      2.34 o
  -3  14   5        8.72       12.24      4.85 o
  -1  14   5        4.42        3.67      3.42 o
   1  14   5       37.94       36.32      3.20 o
   3  14   5       46.82       50.70      3.25 o
   5  14   5        0.59        0.21      2.51 o
  -2  15   5        3.21       -0.72      2.53 o
   0  15   5       16.88       20.81      2.87 o
   2  15   5       14.73       15.97      2.77 o
   2   2   6      365.61      410.61      8.54 o
  -1   3   6      585.56      634.62     12.82 o
   1   3   6       76.46       77.33      4.12 o
   3   3   6       39.42       35.45      1.96 o
  -2   4   6       44.75       43.88      2.31 o
   0   4   6      180.94      186.64      6.68 o
   2   4   6       15.41       17.71      1.81 o
   4   4   6       41.60       41.53      1.97 o
  -3   5   6       62.32       59.37      2.32 o
  -1   5   6       24.68       27.10      1.55 o
   1   5   6       37.93       45.04      2.49 o
   3   5   6       32.58       36.69      2.31 o
   5   5   6       69.15       65.57      2.58 o
  -4   6   6       21.96       23.20      1.77 o
  -2   6   6       30.82       25.61      1.45 o
   0   6   6       56.46       50.11      2.29 o
   2   6   6       54.78       52.08      3.16 o
   4   6   6       13.90       13.84      1.63 o
   6   6   6      121.98      123.15      4.60 o
  -5   7   6        7.16       11.92      1.56 o
  -3   7   6       11.94       15.72      1.85 o
  -1   7   6       23.96       23.95      1.77 o
   1   7   6       26.45       25.89      1.82 o
   3   7   6       40.78       43.55      2.27 o
   5   7   6       34.93       36.36      2.17 o
   7   7   6      100.04      102.68      3.56 o
  -6   8   6       15.33       14.45      1.79 o
  -4   8   6        8.04        8.68      1.61 o
  -2   8   6        5.01        3.27      1.67 o
   0   8   6       18.29       19.59      2.45 o
   2   8   6       26.66       28.99      2.04 o
   4   8   6       94.40       97.00      3.33 o
   6   8   6      153.05      147.28      4.15 o
   8   8   6       38.22       39.09      4.05 o
  -7   9   6        9.49        5.86      2.13 o
  -5   9   6       33.25       38.75      2.11 o
  -3   9   6       11.13       14.17      1.74 o
  -1   9   6       23.28       21.80      2.08 o
   1   9   6       14.40        9.59      1.97 o
   3   9   6      216.23      233.07      5.33 o
   5   9   6       58.02       56.55      3.31 o
   7   9   6       76.14       76.69      3.50 o
   9   9   6       22.02       17.46      2.54 o
  -8  10   6       14.56       19.60      2.49 o
  -6  10   6        5.84        1.97      1.84 o
  -4  10   6        5.25        7.83      1.83 o
  -2  10   6        9.96        7.07      3.26 o
   0  10   6       22.29       23.51      2.27 o
   2  10   6       47.31       54.78      2.73 o
   4  10   6       80.20       76.14      3.47 o
   6  10   6       15.70        8.99      2.26 o
   8  10   6       58.59       70.23      3.51 o
  -7  11   6        5.79       10.12      2.15 o
  -5  11   6       14.42       15.83      2.06 o
  -3  11   6        3.22        3.10      2.52 o
  -1  11   6       15.65       22.90      2.41 o
   1  11   6        3.51       -0.95      2.04 o
   3  11   6       23.79       18.79      2.37 o
   5  11   6       34.31       35.39      2.70 o
   7  11   6       94.17      102.01      4.10 o
  -6  12   6        0.62        2.30      2.96 o
  -4  12   6       26.05       33.67      2.34 o
  -2  12   6        7.84        3.91      2.21 o
   0  12   6        4.75        2.42      2.19 o
   2  12   6        1.61       -2.15      2.15 o
   4  12   6       84.60       96.46      4.07 o
   6  12   6       74.13       70.36      5.69 o
  -3  13   6       38.83       46.97      4.55 o
  -1  13   6       12.14       12.46      4.34 o
   1  13   6       10.64       10.40      3.48 o
   3  13   6       21.33       19.90      4.55 o
   2   3   7       90.30       77.47      4.12 o
  -3   4   7       54.21       49.18      2.76 o
  -1   4   7        9.60        4.55      2.27 o
   1   4   7       68.84       73.92      4.26 o
   3   4   7       83.35       98.66      3.57 o
  -4   5   7       26.04       27.13      2.31 o
  -2   5   7       17.17       10.26      1.86 o
   0   5   7       19.90       22.20      2.06 o
   2   5   7       65.19       81.16      3.42 o
   4   5   7       19.78       20.59      2.84 o
  -5   6   7       12.93       13.72      1.76 o
  -3   6   7       61.22       54.43      2.44 o
  -1   6   7       41.33       45.49      2.56 o
   1   6   7       15.17       16.21      2.27 o
   3   6   7       67.89       74.22      3.62 o
   5   6   7       53.53       42.37      4.26 o
  -6   7   7        1.95        2.58      1.79 o
  -4   7   7       10.73        9.22      1.75 o
  -2   7   7      122.72      118.74      3.31 o
   0   7   7       64.66       61.81      2.85 o
   2   7   7       61.78       55.65      3.42 o
   4   7   7       32.56       26.63      3.77 o
   6   7   7        8.23        9.86      1.84 o
  -7   8   7       13.44       10.64      2.04 o
  -5   8   7        7.47        4.89      1.87 o
  -3   8   7       75.05       73.21      2.59 o
  -1   8   7       81.20       81.84      2.95 o
   1   8   7        2.99       -2.10      2.10 o
   3   8   7       33.81       38.45      2.91 o
   5   8   7        2.36        3.77      2.93 o
   7   8   7        3.13       -0.78      1.93 o
  -6   9   7       15.11       13.65      3.41 o
  -4   9   7       14.77       16.83      2.38 o
  -2   9   7       45.20       45.98      2.02 o
   0   9   7       15.67       19.12      2.16 o
   2   9   7        6.87        6.02      2.03 o
   4   9   7        4.38        4.41      2.48 o
   6   9   7        1.49        3.26      2.39 o
  -3  10   7        5.32        4.98      1.87 o
  -1  10   7       19.34       26.38      1.90 o
   1  10   7       26.30       30.37      5.01 o
   3  10   7        0.60       -0.97      1.94 o
   0  11   7        8.86        9.54      3.06 o
   4   4   8       35.98       34.97      3.27 o
  -3   5   8       45.60       33.88      2.26 o
  -1   5   8      115.61      124.38      5.40 o
   3   5   8       58.12       60.84      4.26 o
  -2   6   8       23.93       20.20      2.04 o
   0   6   8       37.73       45.06      3.55 o
   2   6   8       35.01       35.54      3.41 o
 
